# Supplementary material for: The Remarkable Properties of Oil-in-Water Zein Protein Microcapsules
Source: Molecules. 2026 Jan 1;31(1):153. doi: 10.3390/molecules31010153 (PMC12787046; doi:10.3390/molecules31010153)
Supplement: Supplementary file 1 [file molecules-31-00153-s001.zip]

Archive with 1 entries (1 files):
- molecules-3943688-supplementary.pdf
